# Supplementary material for: Genome-Wide Analysis of DNA Demethylases in Land Plants and Their Expression Pattern in Rice
Source: Plants (Basel). 2024 Jul 26;13(15):2068. doi: 10.3390/plants13152068 (PMC11314353; doi:10.3390/plants13152068)
Supplement: Supplementary file 1 [file plants-13-02068-s001.zip]

Archive with 3 entries (3 files):
- Table.S1.xlsx
- Table.S2.xlsx
- Table.S3.xlsx
