# Supplementary material for: Genome-Wide Analysis of DNA Demethylases in Land Plants and Their Expression Pattern in Rice
Source: Plants (Basel). 2024 Jul 26;13(15):2068. doi: 10.3390/plants13152068 (PMC11314353; doi:10.3390/plants13152068)
Supplement: Supplementary file 1 [file plants-13-02068-s001.zip › Table.S1.xlsx]

## Sheet: Sheet1
Supplementary Table S1 The protein motif sequence information derived from the MEME analysis.
Motif	Consensus sequence	Width
Motif 1	CVRLLTLHHLAFPVDTNVGRICVRLGWVP	29
Motif 2	LYPVLESIQKYLWPRLCKLDQRTLYELHYQMITFGKVFCTK	41
Motif 3	SVVDSVVGVFLTQNVSDHLSSSAFMSLAAKFP	32
Motif 4	JLIPCRTAMRGSFPLNGTYFQVNEVFADH	29
Motif 5	IDLEWLRDVPPDKAKDYLLSIRGLGLKSV	29
Motif 6	QQCFWRGFVCVRGFDRKTRAPRPLCARLH	29
Motif 7	TDEDKEKWWEEEREVFRGRVDSFIARMHLVQGDRRFSPWKG	41
Motif 8	SKPNCNACPMRGECKHFASAFAS	23
Motif 9	EAVRCADVKEISEAIRERGMNNMLAERIK	29
Motif 10	LNPIDVPREWJWNLPRRTVYFGTSVPTIF	29
Motif 11	VSRLRTEHQVYELPDSHPLLE	21
Motif 12	LDQREPDDPCPYLLAIWTPGETANSIQPP	29
Motif 13	MELQDGDMSKALVAJTPEAASIPTPKLKN	29
Motif 14	DEIPTIKLNMEEFTQNLKNYMQEN	24
Motif 15	GTKQKTTTPEZTRVSLZKWLPKDEWEPINPLLVGFGQTICTPLRPKCGVC	50
Motif 16	RPRPKVDLDPETTRVWNLLMG	21
Motif 17	EETCFSCNSIREAQSQTVRGT	21
Motif 18	GIRKMRLSEEAPVDTMGCEKAGSLLPPKERRFAVLISSLLSSQTKDZVTH	50
Motif 19	INNCEPIIEEPASPEPEPEE	20
Motif 20	KTYDWDSLRKZAESNGGKKER	21
