# Supplementary material for: Genome-Wide Analysis of DNA Demethylases in Land Plants and Their Expression Pattern in Rice
Source: Plants (Basel). 2024 Jul 26;13(15):2068. doi: 10.3390/plants13152068 (PMC11314353; doi:10.3390/plants13152068)
Supplement: Supplementary file 1 [file plants-13-02068-s001.zip › Table.S2.xlsx]

## Sheet: Sheet1
Supplementary Table S2 Protein domain analysis of all Demeter-like protein sequences.
Number	Species	Gene Class	Gene name	Gene locus ID	Hit type	PSSM-ID	From	To	E-Value	Bitscore	Accession	Short name	Incomplete	Superfamily
1	A. occidentale	DMLb	AoDML	Anaoc.0010s1233	specific	373977	1209	1310	4.37489e-55	186.417	pfam15628	RRM_DME	-	cl21422
1	A. occidentale	DMLb	AoDML	Anaoc.0010s1233	superfamily	223255	815	958	1.10233e-18	86.0823	cl43050	Nth superfamily	N	-
1	A. occidentale	DMLb	AoDML	Anaoc.0010s1233	superfamily	434822	1176	1206	1.14141e-05	43.1449	cl21423	Perm-CXXC superfamily	-	-
2	A. occidentale	DME	AoDML2	Anaoc.0016s1540	specific	373977	1855	1956	2.7731e-71	233.026	pfam15628	RRM_DME	-	cl21422
2	A. occidentale	DME	AoDML2	Anaoc.0016s1540	superfamily	223255	1457	1626	2.70216e-19	88.3935	cl43050	Nth superfamily	N	-
2	A. occidentale	DME	AoDML2	Anaoc.0016s1540	specific	434822	1821	1852	1.41101e-15	71.6497	pfam15629	Perm-CXXC	-	cl21423
3	A. thaliana	DMLa	AtROS1	AT2G36490	specific	373977	1280	1381	2.82944e-72	235.722	pfam15628	RRM_DME	-	cl21422
3	A. thaliana	DMLa	AtROS1	AT2G36490	superfamily	223255	884	1055	1.16724e-21	94.5567	cl43050	Nth superfamily	N	-
3	A. thaliana	DMLa	AtROS1	AT2G36490	specific	434822	1250	1277	7.34433e-11	58.1677	pfam15629	Perm-CXXC	-	cl21423
4	A. thaliana	DMLa	AtDML2	AT3G10010	specific	373977	1219	1320	7.25469e-62	205.677	pfam15628	RRM_DME	-	cl21422
4	A. thaliana	DMLa	AtDML2	AT3G10010	superfamily	223255	804	989	2.91035e-20	90.7047	cl43050	Nth superfamily	-	-
4	A. thaliana	DMLa	AtDML2	AT3G10010	specific	434822	1184	1216	8.40903e-10	55.0861	pfam15629	Perm-CXXC	-	cl21423
5	A. thaliana	DMLb	AtDML3	AT4G34060	specific	373977	929	1030	1.91877e-62	206.832	pfam15628	RRM_DME	-	cl21422
5	A. thaliana	DMLb	AtDML3	AT4G34060	superfamily	223255	525	698	2.09084e-15	76.0671	cl43050	Nth superfamily	N	-
5	A. thaliana	DMLb	AtDML3	AT4G34060	superfamily	434822	896	926	3.31625e-09	52.7749	cl21423	Perm-CXXC superfamily	-	-
6	A. thaliana	DME	AtDME	AT5G04560	specific	373977	1877	1978	9.39425e-71	231.87	pfam15628	RRM_DME	-	cl21422
6	A. thaliana	DME	AtDME	AT5G04560	superfamily	223255	1477	1646	7.56668e-20	89.9343	cl43050	Nth superfamily	N	-
6	A. thaliana	DME	AtDME	AT5G04560	specific	434822	1843	1874	8.3122e-13	63.9457	pfam15629	Perm-CXXC	-	cl21423
6	A. thaliana	DME	AtDME	AT5G04560	superfamily	223880	291	378	0.00104497	42.8505	cl34047	TonB superfamily	NC	-
7	B. distachyon	DMLc	BdDML	Bradi2g23797	specific	373977	1659	1760	3.17016e-66	218.773	pfam15628	RRM_DME	-	cl21422
7	B. distachyon	DMLc	BdDML	Bradi2g23797	superfamily	223255	1250	1421	1.49987e-20	91.8603	cl43050	Nth superfamily	N	-
7	B. distachyon	DMLc	BdDML	Bradi2g23797	superfamily	223039	16	213	0.000489631	45.1621	cl33723	PHA03307 superfamily	C	-
8	B. distachyon	DMLc	BdDML2	Bradi3g43692	specific	373977	1833	1933	9.54978e-69	226.092	pfam15628	RRM_DME	-	cl21422
8	B. distachyon	DMLc	BdDML2	Bradi3g43692	superfamily	223255	1421	1600	8.04891e-25	104.187	cl43050	Nth superfamily	-	-
8	B. distachyon	DMLc	BdDML2	Bradi3g43692	superfamily	434822	1798	1827	3.4364e-07	48.1525	cl21423	Perm-CXXC superfamily	-	-
9	B. distachyon	DMLb	BdDML3	Bradi3g43720	specific	373977	868	968	5.97034e-56	188.343	pfam15628	RRM_DME	-	cl21422
9	B. distachyon	DMLb	BdDML3	Bradi3g43720	superfamily	223255	501	677	1.2189e-18	85.3119	cl43050	Nth superfamily	N	-
10	B. distachyon	DMLc	BdDML4	Bradi4g08870	specific	373977	1854	1955	1.6035e-73	239.574	pfam15628	RRM_DME	-	cl21422
10	B. distachyon	DMLc	BdDML4	Bradi4g08870	Bradi4g08870	superfamily	223255	1442	1623	1.79838e-23	100.335	cl43050	Nth superfamily	N	-
10	B. distachyon	DMLc	BdDML4	Bradi4g08870	specific	434822	1820	1850	7.33328e-10	55.4713	pfam15629	Perm-CXXC	-	cl21423
11	B. distachyon	DMLc	BdDML5	Bradi4g16620	specific	373977	1606	1707	5.99269e-68	223.396	pfam15628	RRM_DME	-	cl21422
11	B. distachyon	DMLc	BdDML5	Bradi4g16620	superfamily	223255	1198	1376	2.81556e-21	93.7863	cl43050	Nth superfamily	N	-
12	F. vesca	DME	FvDME	FvH4_2g10170	specific	373977	1847	1967	2.30716e-65	216.077	pfam15628	RRM_DME	-	cl21422
12	F. vesca	DME	FvDME	FvH4_2g10170	superfamily	223255	1446	1615	2.77317e-24	102.646	cl43050	Nth superfamily	N	-
12	F. vesca	DME	FvDME	FvH4_2g10170	specific	434822	1813	1844	1.67482e-11	60.0937	pfam15629	Perm-CXXC	-	cl21423
13	F. vesca	DMLa	FvDML	FvH4_3g04410	specific	373977	1560	1661	3.74095e-68	224.166	pfam15628	RRM_DME	-	cl21422
13	F. vesca	DMLa	FvDML	FvH4_3g04410	superfamily	223255	1112	1311	3.04929e-22	96.4827	cl43050	Nth superfamily	-	-
13	F. vesca	DMLa	FvDML	FvH4_3g04410	specific	434822	1526	1557	1.99107e-11	59.7085	pfam15629	Perm-CXXC	-	cl21423
14	F. vesca	DMLb	FvDML2	FvH4_5g29900	specific	373977	998	1099	6.70331e-57	191.424	pfam15628	RRM_DME	-	cl21422
14	F. vesca	DMLb	FvDML2	FvH4_5g29900	superfamily	223255	605	778	1.55876e-21	94.1715	cl43050	Nth superfamily	N	-
15	F. vesca	DMLb	FvDML3	FvH4_6g07060	specific	373977	1153	1254	1.56885e-55	187.572	pfam15628	RRM_DME	-	cl21422
15	F. vesca	DMLb	FvDML3	FvH4_6g07060	superfamily	223255	759	931	2.50939e-23	99.1791	cl43050	Nth superfamily	N	-
16	F. vesca	DMLa	FvDML4	FvH4_6g17860	specific	373977	1586	1687	1.57791e-68	224.937	pfam15628	RRM_DME	-	cl21422
16	F. vesca	DMLa	FvDML4	FvH4_6g17860	superfamily	223255	1140	1339	4.47921e-23	99.1791	cl43050	Nth superfamily	-	-
16	F. vesca	DMLa	FvDML4	FvH4_6g17860	specific	434822	1552	1583	4.3881e-11	58.9381	pfam15629	Perm-CXXC	-	cl21423
17	M. acuminata	DMLc	MaDML	GSMUA_Achr10P11160	specific	373977	1530	1631	3.20352e-73	238.419	pfam15628	RRM_DME	-	cl21422
17	M. acuminata	DMLc	MaDML	GSMUA_Achr10P11160	superfamily	223255	1079	1249	2.36877e-21	94.1715	cl43050	Nth superfamily	N	-
17	M. acuminata	DMLc	MaDML	GSMUA_Achr10P11160	specific	434822	1496	1527	3.31251e-11	59.3233	pfam15629	Perm-CXXC	-	cl21423
18	M. acuminata	DMLc	MaDML2	GSMUA_Achr10P15480	specific	373977	1035	1136	1.57455e-75	243.811	pfam15628	RRM_DME	-	cl21422
18	M. acuminata	DMLc	MaDML2	GSMUA_Achr10P15480	superfamily	223255	651	822	6.36013e-21	92.2455	cl43050	Nth superfamily	N	-
18	M. acuminata	DMLc	MaDML2	GSMUA_Achr10P15480	specific	434822	1001	1032	9.61032e-14	65.8717	pfam15629	Perm-CXXC	-	cl21423
19	M. acuminata	DMLc	MaDML3	GSMUA_Achr3P22820	specific	395690	1696	2115	1.14402e-72	248.751	pfam00860	Xan_ur_permease	-	cl23746
19	M. acuminata	DMLc	MaDML3	GSMUA_Achr3P22820	specific	373977	1438	1539	4.9078e-68	224.166	pfam15628	RRM_DME	-	cl21422
19	M. acuminata	DMLc	MaDML3	GSMUA_Achr3P22820	superfamily	223255	1028	1199	1.12646e-19	89.5491	cl43050	Nth superfamily	N	-
20	O. sativa	DMLc	OsROS1	LOC_Os01g11900	specific	373977	1831	1932	5.8432e-74	240.73	pfam15628	RRM_DME	-	cl21422
20	O. sativa	DMLc	OsROS1	LOC_Os01g11900	superfamily	223255	1428	1599	9.21237e-21	92.6307	cl43050	Nth superfamily	N	-
20	O. sativa	DMLc	OsROS1	LOC_Os01g11900	specific	434822	1797	1827	3.82057e-12	62.0197	pfam15629	Perm-CXXC	-	cl21423
21	O. sativa	DMLc	OsDNG703	LOC_Os02g29230	superfamily	223255	1256	1392	6.31713e-12	66.4371	cl43050	Nth superfamily	N	-
21	O. sativa	DMLc	OsDNG703	LOC_Os02g29230	specific	434822	1591	1621	9.13974e-11	57.7825	pfam15629	Perm-CXXC	-	cl21423
22	O. sativa	DMLb	OsDML3a	LOC_Os02g29380	specific	373977	1071	1172	3.07443e-65	215.307	pfam15628	RRM_DME	-	cl21422
22	O. sativa	DMLb	OsDML3a	LOC_Os02g29380	superfamily	223255	701	875	3.94708e-19	87.2379	cl43050	Nth superfamily	N	-
23	O. sativa	DMLc	OsDNG701	LOC_Os05g37350	specific	373977	1729	1830	8.86281e-72	234.567	pfam15628	RRM_DME	-	cl21422
23	O. sativa	DMLc	OsDNG701	LOC_Os05g37350	superfamily	223255	1327	1508	3.62946e-21	93.7863	cl43050	Nth superfamily	N	-
24	O. sativa	DMLc	OsDNG704	LOC_Os05g37410	specific	373977	1711	1812	2.71641e-72	236.107	pfam15628	RRM_DME	-	cl21422
24	O. sativa	DMLc	OsDNG704	LOC_Os05g37410	superfamily	223255	1299	1480	2.69403e-21	94.1715	cl43050	Nth superfamily	N	-
25	P. persica	DME	PpDME	Prupe.2G089400	superfamily	373977	1715	1790	6.3711e-41	146.356	cl21422	RRM_DME superfamily	N	-
25	P. persica	DME	PpDME	Prupe.2G089400	superfamily	223255	1315	1482	1.61126e-16	80.3043	cl43050	Nth superfamily	N	-
25	P. persica	DME	PpDME	Prupe.2G089400	specific	434822	1677	1708	1.51022e-12	63.1753	pfam15629	Perm-CXXC	-	cl21423
26	P. persica	DMLb	PpDML	Prupe.6G119100	specific	373977	1467	1568	8.90036e-59	197.202	pfam15628	RRM_DME	-	cl21422
26	P. persica	DMLb	PpDML	Prupe.6G119100	superfamily	223255	1074	1248	2.93571e-12	67.5927	cl43050	Nth superfamily	N	-
26	P. persica	DMLb	PpDML	Prupe.6G119100	superfamily	224115	1160	1369	0.000697768	43.4866	cl34172	MutY superfamily	N	-
27	P. persica	DME	PpDME2	Prupe.7G005000	specific	373977	1879	1980	7.96467e-72	234.567	pfam15628	RRM_DME	-	cl21422
27	P. persica	DME	PpDME2	Prupe.7G005000	superfamily	223255	1461	1630	4.51696e-22	96.4827	cl43050	Nth superfamily	N	-
27	P. persica	DME	PpDME2	Prupe.7G005000	specific	434822	1845	1876	5.42908e-13	64.3309	pfam15629	Perm-CXXC	-	cl21423
28	P. persica	DMLa	PpDML2	Prupe.7G118000	specific	373977	1640	1741	1.06948e-69	228.403	pfam15628	RRM_DME	-	cl21422
28	P. persica	DMLa	PpDML2	Prupe.7G118000	superfamily	223255	1228	1399	5.24456e-22	96.0975	cl43050	Nth superfamily	N	-
28	P. persica	DMLa	PpDML2	Prupe.7G118000	specific	434822	1606	1637	9.75258e-13	63.5605	pfam15629	Perm-CXXC	-	cl21423
29	S. italica	DMLc	SiDML	Seita.1G164200	specific	373977	1836	1937	1.25511e-71	234.181	pfam15628	RRM_DME	-	cl21422
29	S. italica	DMLc	SiDML	Seita.1G164200	superfamily	223255	1433	1604	5.57144e-23	98.7939	cl43050	Nth superfamily	N	-
29	S. italica	DMLc	SiDML	Seita.1G164200	specific	434822	1802	1832	4.65293e-09	53.1601	pfam15629	Perm-CXXC	-	cl21423
30	S. italica	DMLb	SiDML2	Seita.1G164500	specific	373977	912	1012	3.66843e-54	183.335	pfam15628	RRM_DME	-	cl21422
30	S. italica	DMLb	SiDML2	Seita.1G164500	superfamily	223255	603	714	1.85825e-16	79.1487	cl43050	Nth superfamily	N	-
30	S. italica	DMLb	SiDML2	Seita.1G164500	superfamily	451531	542	647	3.72608e-11	62.259	cl23768	ENDO3c superfamily	-	-
31	S. italica	DMLc	SiDML3	Seita.2G152900	specific	373977	1912	2013	6.0534e-73	238.033	pfam15628	RRM_DME	-	cl21422
31	S. italica	DMLc	SiDML3	Seita.2G152900	superfamily	223255	1495	1666	4.52816e-24	102.261	cl43050	Nth superfamily	N	-
31	S. italica	DMLc	SiDML3	Seita.2G152900	specific	434822	1878	1908	9.10906e-13	63.9457	pfam15629	Perm-CXXC	-	cl21423
32	S. italica	DMLc	SiDML4	Seita.3G223900	specific	373977	1550	1649	3.74811e-69	226.863	pfam15628	RRM_DME	-	cl21422
32	S. italica	DMLc	SiDML4	Seita.3G223900	superfamily	223255	1149	1320	5.51158e-20	89.9343	cl43050	Nth superfamily	N	-
33	S. bicolor	DMLb	SbDML	Sobic.001G188500	superfamily	373977	850	948	6.98505e-39	139.808	cl21422	RRM_DME superfamily	-	-
33	S. bicolor	DMLb	SbDML	Sobic.001G188500	superfamily	223255	479	653	3.87105e-19	86.8527	cl43050	Nth superfamily	N	-
34	S. bicolor	DMLc	SbDML2	Sobic.004G149800	specific	373977	1796	1897	2.91166e-71	233.026	pfam15628	RRM_DME	-	cl21422
34	S. bicolor	DMLc	SbDML2	Sobic.004G149800	superfamily	223255	1393	1564	1.38146e-22	97.6383	cl43050	Nth superfamily	N	-
34	S. bicolor	DMLc	SbDML2	Sobic.004G149800	specific	434822	1762	1792	2.34422e-09	54.3157	pfam15629	Perm-CXXC	-	cl21423
35	S. bicolor	DMLb	SbDML3	Sobic.006G224100	specific	373977	905	1006	6.99365e-54	182.565	pfam15628	RRM_DME	-	cl21422
35	S. bicolor	DMLb	SbDML3	Sobic.006G224100	superfamily	223255	539	713	6.02517e-18	83.3859	cl43050	Nth superfamily	N	-
36	S. bicolor	DMLc	SbDML4	Sobic.008G085300	specific	373977	1760	1861	8.18146e-72	234.567	pfam15628	RRM_DME	-	cl21422
36	S. bicolor	DMLc	SbDML4	Sobic.008G085300	superfamily	223255	1357	1528	2.27155e-22	97.2531	cl43050	Nth superfamily	N	-
36	S. bicolor	DMLc	SbDML4	Sobic.008G085300	specific	434822	1726	1756	1.16028e-09	55.0861	pfam15629	Perm-CXXC	-	cl21423
37	S. bicolor	DMLc	SbDML5	Sobic.009G155900	specific	373977	1673	1772	1.63016e-68	225.322	pfam15628	RRM_DME	-	cl21422
37	S. bicolor	DMLc	SbDML5	Sobic.009G155900	superfamily	223255	1272	1443	1.91791e-19	88.7787	cl43050	Nth superfamily	N	-
38	S. lycopersicum	DMLb	SlDML3	Solyc03g123440	specific	373977	1428	1529	8.59191e-67	219.929	pfam15628	RRM_DME	-	cl21422
38	S. lycopersicum	DMLb	SlDML3	Solyc03g123440	superfamily	223255	994	1189	2.08856e-18	85.3119	cl43050	Nth superfamily	N	-
39	S. lycopersicum	DMLa	SlROS1L	Solyc09g009080	specific	373977	1695	1796	1.64594e-71	233.796	pfam15628	RRM_DME	-	cl21422
39	S. lycopersicum	DMLa	SlROS1L	Solyc09g009080	superfamily	223255	1286	1457	2.28942e-18	85.3119	cl43050	Nth superfamily	N	-
39	S. lycopersicum	DMLa	SlROS1L	Solyc09g009080	specific	434822	1661	1692	2.26052e-14	68.1829	pfam15629	Perm-CXXC	-	cl21423
40	S. lycopersicum	DMLa	SlDML	Solyc10g083630	specific	373977	1704	1805	2.64142e-71	233.026	pfam15628	RRM_DME	-	cl21422
40	S. lycopersicum	DMLa	SlDML	Solyc10g083630	superfamily	223255	1274	1465	7.00118e-21	92.6307	cl43050	Nth superfamily	-	-
40	S. lycopersicum	DMLa	SlDML	Solyc10g083630	specific	434822	1670	1701	2.00658e-14	68.5681	pfam15629	Perm-CXXC	-	cl21423
41	S. lycopersicum	DME	SlDML2	Solyc11g007580	specific	373977	1734	1835	6.27178e-67	220.699	pfam15628	RRM_DME	-	cl21422
41	S. lycopersicum	DME	SlDML2	Solyc11g007580	superfamily	223255	1308	1477	3.39122e-20	90.7047	cl43050	Nth superfamily	N	-
41	S. lycopersicum	DME	SlDML2	Solyc11g007580	specific	434822	1700	1731	5.97671e-11	58.5529	pfam15629	Perm-CXXC	-	cl21423
42	V. vinifera	DME	VvDME	VIT_206s0061g01270	specific	373977	817	918	2.57943e-69	224.937	pfam15628	RRM_DME	-	cl21422
42	V. vinifera	DME	VvDME	VIT_206s0061g01270	superfamily	223255	426	600	5.46467e-21	92.2455	cl43050	Nth superfamily	N	-
42	V. vinifera	DME	VvDME	VIT_206s0061g01270	specific	434822	783	814	3.64174e-12	61.2493	pfam15629	Perm-CXXC	-	cl21423
43	V. vinifera	DMLa	VvDML	VIT_208s0007g03920	specific	373977	1827	1928	4.76037e-73	238.033	pfam15628	RRM_DME	-	cl21422
43	V. vinifera	DMLa	VvDML	VIT_208s0007g03920	superfamily	223255	1426	1597	5.67504e-21	93.0159	cl43050	Nth superfamily	N	-
43	V. vinifera	DMLa	VvDML	VIT_208s0007g03920	specific	434822	1793	1824	1.39018e-14	68.9533	pfam15629	Perm-CXXC	-	cl21423
44	V. vinifera	DME	VvDME2	VIT_213s0074g00450	specific	373977	1387	1488	3.41732e-70	229.559	pfam15628	RRM_DME	-	cl21422
44	V. vinifera	DME	VvDME2	VIT_213s0074g00450	superfamily	223255	989	1158	5.23223e-18	84.1563	cl43050	Nth superfamily	N	-
44	V. vinifera	DME	VvDME2	VIT_213s0074g00450	specific	434822	1353	1384	8.78141e-16	72.0349	pfam15629	Perm-CXXC	-	cl21423
45	Z. mays	DMLc	ZmDNG102	Zm00001d016516	superfamily	223255	1408	1582	4.11991e-23	99.1791	cl43050	Nth superfamily	N	-
45	Z. mays	DMLc	ZmDNG102	Zm00001d016516	superfamily	373977	887	983	2.83037e-42	149.438	cl21422	RRM_DME superfamily	-	-
46	Z. mays	DMLb	ZmDNG105	Zm00001d016521	superfamily	223255	524	698	1.11026e-21	94.1715	cl43050	Nth superfamily	N	-
46	Z. mays	DMLb	ZmDNG105	Zm00001d016521	specific	373977	1666	1776	1.05305e-64	214.151	pfam15628	RRM_DME	-	cl21422
47	Z. mays	DMLc	ZmROS1	Zm00001d038302	superfamily	223255	1265	1436	4.17347e-21	93.4011	cl43050	Nth superfamily	N	-
48	Z. mays	DMLc	ZmMDR1	Zm00001d053251	specific	373977	848	949	1.39668e-71	231.485	pfam15628	RRM_DME	-	cl21422
48	Z. mays	DMLc	ZmMDR1	Zm00001d053251	superfamily	223255	445	616	6.42321e-23	97.6383	cl43050	Nth superfamily	N	-
48	Z. mays	DMLc	ZmMDR1	Zm00001d053251	superfamily	434822	814	844	1.44199e-08	51.2341	cl21423	Perm-CXXC superfamily	-	-

## Sheet: Sheet2
Query	Hit type	PSSM-ID	From	To	E-Value	Bitscore	Accession	Short name	Incomplete	Superfamily
Q#1 - >AoDML	specific	373977	1209	1310	4.37489e-55	186.417	pfam15628	RRM_DME	-	cl21422
Q#1 - >AoDML	superfamily	223255	815	958	1.10233e-18	86.0823	cl43050	Nth superfamily	N	-
Q#1 - >AoDML	superfamily	434822	1176	1206	1.14141e-05	43.1449	cl21423	Perm-CXXC superfamily	-	-
Q#2 - >AoDML2	specific	373977	1855	1956	2.7731e-71	233.026	pfam15628	RRM_DME	-	cl21422
Q#2 - >AoDML2	superfamily	223255	1457	1626	2.70216e-19	88.3935	cl43050	Nth superfamily	N	-
Q#2 - >AoDML2	specific	434822	1821	1852	1.41101e-15	71.6497	pfam15629	Perm-CXXC	-	cl21423
Q#3 - >AtROS1	specific	373977	1280	1381	2.82944e-72	235.722	pfam15628	RRM_DME	-	cl21422
Q#3 - >AtROS1	superfamily	223255	884	1055	1.16724e-21	94.5567	cl43050	Nth superfamily	N	-
Q#3 - >AtROS1	specific	434822	1250	1277	7.34433e-11	58.1677	pfam15629	Perm-CXXC	-	cl21423
Q#4 - >AtDML2	specific	373977	1219	1320	7.25469e-62	205.677	pfam15628	RRM_DME	-	cl21422
Q#4 - >AtDML2	superfamily	223255	804	989	2.91035e-20	90.7047	cl43050	Nth superfamily	-	-
Q#4 - >AtDML2	specific	434822	1184	1216	8.40903e-10	55.0861	pfam15629	Perm-CXXC	-	cl21423
Q#5 - >AtDML3	specific	373977	929	1030	1.91877e-62	206.832	pfam15628	RRM_DME	-	cl21422
Q#5 - >AtDML3	superfamily	223255	525	698	2.09084e-15	76.0671	cl43050	Nth superfamily	N	-
Q#5 - >AtDML3	superfamily	434822	896	926	3.31625e-09	52.7749	cl21423	Perm-CXXC superfamily	-	-
Q#6 - >AtDME	specific	373977	1877	1978	9.39425e-71	231.87	pfam15628	RRM_DME	-	cl21422
Q#6 - >AtDME	superfamily	223255	1477	1646	7.56668e-20	89.9343	cl43050	Nth superfamily	N	-
Q#6 - >AtDME	specific	434822	1843	1874	8.3122e-13	63.9457	pfam15629	Perm-CXXC	-	cl21423
Q#6 - >AtDME	superfamily	223880	291	378	0.00104497	42.8505	cl34047	TonB superfamily	NC	-
Q#7 - >BdDML	specific	373977	1659	1760	3.17016e-66	218.773	pfam15628	RRM_DME	-	cl21422
Q#7 - >BdDML	superfamily	223255	1250	1421	1.49987e-20	91.8603	cl43050	Nth superfamily	N	-
Q#7 - >BdDML	superfamily	223039	16	213	0.000489631	45.1621	cl33723	PHA03307 superfamily	C	-
Q#8 - >BdDML2	specific	373977	1833	1933	9.54978e-69	226.092	pfam15628	RRM_DME	-	cl21422
Q#8 - >BdDML2	superfamily	223255	1421	1600	8.04891e-25	104.187	cl43050	Nth superfamily	-	-
Q#8 - >BdDML2	superfamily	434822	1798	1827	3.4364e-07	48.1525	cl21423	Perm-CXXC superfamily	-	-
Q#9 - >BdDML3	specific	373977	868	968	5.97034e-56	188.343	pfam15628	RRM_DME	-	cl21422
Q#9 - >BdDML3	superfamily	223255	501	677	1.2189e-18	85.3119	cl43050	Nth superfamily	N	-
Q#10 - >BdDML4	specific	373977	1854	1955	1.6035e-73	239.574	pfam15628	RRM_DME	-	cl21422
Q#10 - >BdDML4	superfamily	223255	1442	1623	1.79838e-23	100.335	cl43050	Nth superfamily	N	-
Q#10 - >BdDML4	specific	434822	1820	1850	7.33328e-10	55.4713	pfam15629	Perm-CXXC	-	cl21423
Q#11 - >BdDML5	specific	373977	1606	1707	5.99269e-68	223.396	pfam15628	RRM_DME	-	cl21422
Q#11 - >BdDML5	superfamily	223255	1198	1376	2.81556e-21	93.7863	cl43050	Nth superfamily	N	-
Q#12 - >FvDME	specific	373977	1847	1967	2.30716e-65	216.077	pfam15628	RRM_DME	-	cl21422
Q#12 - >FvDME	superfamily	223255	1446	1615	2.77317e-24	102.646	cl43050	Nth superfamily	N	-
Q#12 - >FvDME	specific	434822	1813	1844	1.67482e-11	60.0937	pfam15629	Perm-CXXC	-	cl21423
Q#13 - >FvDML	specific	373977	1560	1661	3.74095e-68	224.166	pfam15628	RRM_DME	-	cl21422
Q#13 - >FvDML	superfamily	223255	1112	1311	3.04929e-22	96.4827	cl43050	Nth superfamily	-	-
Q#13 - >FvDML	specific	434822	1526	1557	1.99107e-11	59.7085	pfam15629	Perm-CXXC	-	cl21423
Q#14 - >FvDML2	specific	373977	998	1099	6.70331e-57	191.424	pfam15628	RRM_DME	-	cl21422
Q#14 - >FvDML2	superfamily	223255	605	778	1.55876e-21	94.1715	cl43050	Nth superfamily	N	-
Q#15 - >FvDML3	specific	373977	1153	1254	1.56885e-55	187.572	pfam15628	RRM_DME	-	cl21422
Q#15 - >FvDML3	superfamily	223255	759	931	2.50939e-23	99.1791	cl43050	Nth superfamily	N	-
Q#16 - >FvDML4	specific	373977	1586	1687	1.57791e-68	224.937	pfam15628	RRM_DME	-	cl21422
Q#16 - >FvDML4	superfamily	223255	1140	1339	4.47921e-23	99.1791	cl43050	Nth superfamily	-	-
Q#16 - >FvDML4	specific	434822	1552	1583	4.3881e-11	58.9381	pfam15629	Perm-CXXC	-	cl21423
Q#17 - >MaDML	specific	373977	1530	1631	3.20352e-73	238.419	pfam15628	RRM_DME	-	cl21422
Q#17 - >MaDML	superfamily	223255	1079	1249	2.36877e-21	94.1715	cl43050	Nth superfamily	N	-
Q#17 - >MaDML	specific	434822	1496	1527	3.31251e-11	59.3233	pfam15629	Perm-CXXC	-	cl21423
Q#18 - >MaDML2	specific	373977	1035	1136	1.57455e-75	243.811	pfam15628	RRM_DME	-	cl21422
Q#18 - >MaDML2	superfamily	223255	651	822	6.36013e-21	92.2455	cl43050	Nth superfamily	N	-
Q#18 - >MaDML2	specific	434822	1001	1032	9.61032e-14	65.8717	pfam15629	Perm-CXXC	-	cl21423
Q#19 - >MaDML3	specific	395690	1696	2115	1.14402e-72	248.751	pfam00860	Xan_ur_permease	-	cl23746
Q#19 - >MaDML3	specific	373977	1438	1539	4.9078e-68	224.166	pfam15628	RRM_DME	-	cl21422
Q#19 - >MaDML3	superfamily	223255	1028	1199	1.12646e-19	89.5491	cl43050	Nth superfamily	N	-
Q#20 - >OsROS1	specific	373977	1831	1932	5.8432e-74	240.73	pfam15628	RRM_DME	-	cl21422
Q#20 - >OsROS1	superfamily	223255	1428	1599	9.21237e-21	92.6307	cl43050	Nth superfamily	N	-
Q#20 - >OsROS1	specific	434822	1797	1827	3.82057e-12	62.0197	pfam15629	Perm-CXXC	-	cl21423
Q#21 - >OsDNG703	superfamily	223255	1256	1392	6.31713e-12	66.4371	cl43050	Nth superfamily	N	-
Q#21 - >OsDNG703	specific	434822	1591	1621	9.13974e-11	57.7825	pfam15629	Perm-CXXC	-	cl21423
Q#22 - >OsDML3a	specific	373977	1071	1172	3.07443e-65	215.307	pfam15628	RRM_DME	-	cl21422
Q#22 - >OsDML3a	superfamily	223255	701	875	3.94708e-19	87.2379	cl43050	Nth superfamily	N	-
Q#23 - >OsDNG701	specific	373977	1729	1830	8.86281e-72	234.567	pfam15628	RRM_DME	-	cl21422
Q#23 - >OsDNG701	superfamily	223255	1327	1508	3.62946e-21	93.7863	cl43050	Nth superfamily	N	-
Q#24 - >OsDNG704	specific	373977	1711	1812	2.71641e-72	236.107	pfam15628	RRM_DME	-	cl21422
Q#24 - >OsDNG704	superfamily	223255	1299	1480	2.69403e-21	94.1715	cl43050	Nth superfamily	N	-
Q#25 - >PpDME	superfamily	373977	1715	1790	6.3711e-41	146.356	cl21422	RRM_DME superfamily	N	-
Q#25 - >PpDME	superfamily	223255	1315	1482	1.61126e-16	80.3043	cl43050	Nth superfamily	N	-
Q#25 - >PpDME	specific	434822	1677	1708	1.51022e-12	63.1753	pfam15629	Perm-CXXC	-	cl21423
Q#26 - >PpDML	specific	373977	1467	1568	8.90036e-59	197.202	pfam15628	RRM_DME	-	cl21422
Q#26 - >PpDML	superfamily	223255	1074	1248	2.93571e-12	67.5927	cl43050	Nth superfamily	N	-
Q#26 - >PpDML	superfamily	224115	1160	1369	0.000697768	43.4866	cl34172	MutY superfamily	N	-
Q#27 - >PpDME2	specific	373977	1879	1980	7.96467e-72	234.567	pfam15628	RRM_DME	-	cl21422
Q#27 - >PpDME2	superfamily	223255	1461	1630	4.51696e-22	96.4827	cl43050	Nth superfamily	N	-
Q#27 - >PpDME2	specific	434822	1845	1876	5.42908e-13	64.3309	pfam15629	Perm-CXXC	-	cl21423
Q#28 - >PpDML2	specific	373977	1640	1741	1.06948e-69	228.403	pfam15628	RRM_DME	-	cl21422
Q#28 - >PpDML2	superfamily	223255	1228	1399	5.24456e-22	96.0975	cl43050	Nth superfamily	N	-
Q#28 - >PpDML2	specific	434822	1606	1637	9.75258e-13	63.5605	pfam15629	Perm-CXXC	-	cl21423
Q#29 - >SiDML	specific	373977	1836	1937	1.25511e-71	234.181	pfam15628	RRM_DME	-	cl21422
Q#29 - >SiDML	superfamily	223255	1433	1604	5.57144e-23	98.7939	cl43050	Nth superfamily	N	-
Q#29 - >SiDML	specific	434822	1802	1832	4.65293e-09	53.1601	pfam15629	Perm-CXXC	-	cl21423
Q#30 - >SiDML2	specific	373977	912	1012	3.66843e-54	183.335	pfam15628	RRM_DME	-	cl21422
Q#30 - >SiDML2	superfamily	223255	603	714	1.85825e-16	79.1487	cl43050	Nth superfamily	N	-
Q#30 - >SiDML2	superfamily	451531	542	647	3.72608e-11	62.259	cl23768	ENDO3c superfamily	-	-
Q#31 - >SiDML3	specific	373977	1912	2013	6.0534e-73	238.033	pfam15628	RRM_DME	-	cl21422
Q#31 - >SiDML3	superfamily	223255	1495	1666	4.52816e-24	102.261	cl43050	Nth superfamily	N	-
Q#31 - >SiDML3	specific	434822	1878	1908	9.10906e-13	63.9457	pfam15629	Perm-CXXC	-	cl21423
Q#32 - >SiDML4	specific	373977	1550	1649	3.74811e-69	226.863	pfam15628	RRM_DME	-	cl21422
Q#32 - >SiDML4	superfamily	223255	1149	1320	5.51158e-20	89.9343	cl43050	Nth superfamily	N	-
Q#33 - >SbDML	superfamily	373977	850	948	6.98505e-39	139.808	cl21422	RRM_DME superfamily	-	-
Q#33 - >SbDML	superfamily	223255	479	653	3.87105e-19	86.8527	cl43050	Nth superfamily	N	-
Q#34 - >SbDML2	specific	373977	1796	1897	2.91166e-71	233.026	pfam15628	RRM_DME	-	cl21422
Q#34 - >SbDML2	superfamily	223255	1393	1564	1.38146e-22	97.6383	cl43050	Nth superfamily	N	-
Q#34 - >SbDML2	specific	434822	1762	1792	2.34422e-09	54.3157	pfam15629	Perm-CXXC	-	cl21423
Q#35 - >SbDML3	specific	373977	905	1006	6.99365e-54	182.565	pfam15628	RRM_DME	-	cl21422
Q#35 - >SbDML3	superfamily	223255	539	713	6.02517e-18	83.3859	cl43050	Nth superfamily	N	-
Q#36 - >SbDML4	specific	373977	1760	1861	8.18146e-72	234.567	pfam15628	RRM_DME	-	cl21422
Q#36 - >SbDML4	superfamily	223255	1357	1528	2.27155e-22	97.2531	cl43050	Nth superfamily	N	-
Q#36 - >SbDML4	specific	434822	1726	1756	1.16028e-09	55.0861	pfam15629	Perm-CXXC	-	cl21423
Q#37 - >SbDML5	specific	373977	1673	1772	1.63016e-68	225.322	pfam15628	RRM_DME	-	cl21422
Q#37 - >SbDML5	superfamily	223255	1272	1443	1.91791e-19	88.7787	cl43050	Nth superfamily	N	-
Q#38 - >SlDML3	specific	373977	1428	1529	8.59191e-67	219.929	pfam15628	RRM_DME	-	cl21422
Q#38 - >SlDML3	superfamily	223255	994	1189	2.08856e-18	85.3119	cl43050	Nth superfamily	N	-
Q#39 - >SlROS1L	specific	373977	1695	1796	1.64594e-71	233.796	pfam15628	RRM_DME	-	cl21422
Q#39 - >SlROS1L	superfamily	223255	1286	1457	2.28942e-18	85.3119	cl43050	Nth superfamily	N	-
Q#39 - >SlROS1L	specific	434822	1661	1692	2.26052e-14	68.1829	pfam15629	Perm-CXXC	-	cl21423
Q#40 - >SlDML	specific	373977	1704	1805	2.64142e-71	233.026	pfam15628	RRM_DME	-	cl21422
Q#40 - >SlDML	superfamily	223255	1274	1465	7.00118e-21	92.6307	cl43050	Nth superfamily	-	-
Q#40 - >SlDML	specific	434822	1670	1701	2.00658e-14	68.5681	pfam15629	Perm-CXXC	-	cl21423
Q#41 - >SlDML2	specific	373977	1734	1835	6.27178e-67	220.699	pfam15628	RRM_DME	-	cl21422
Q#41 - >SlDML2	superfamily	223255	1308	1477	3.39122e-20	90.7047	cl43050	Nth superfamily	N	-
Q#41 - >SlDML2	specific	434822	1700	1731	5.97671e-11	58.5529	pfam15629	Perm-CXXC	-	cl21423
Q#42 - >VvDME	specific	373977	817	918	2.57943e-69	224.937	pfam15628	RRM_DME	-	cl21422
Q#42 - >VvDME	superfamily	223255	426	600	5.46467e-21	92.2455	cl43050	Nth superfamily	N	-
Q#42 - >VvDME	specific	434822	783	814	3.64174e-12	61.2493	pfam15629	Perm-CXXC	-	cl21423
Q#43 - >VvDML	specific	373977	1827	1928	4.76037e-73	238.033	pfam15628	RRM_DME	-	cl21422
Q#43 - >VvDML	superfamily	223255	1426	1597	5.67504e-21	93.0159	cl43050	Nth superfamily	N	-
Q#43 - >VvDML	specific	434822	1793	1824	1.39018e-14	68.9533	pfam15629	Perm-CXXC	-	cl21423
Q#44 - >VvDME2	specific	373977	1387	1488	3.41732e-70	229.559	pfam15628	RRM_DME	-	cl21422
Q#44 - >VvDME2	superfamily	223255	989	1158	5.23223e-18	84.1563	cl43050	Nth superfamily	N	-
Q#44 - >VvDME2	specific	434822	1353	1384	8.78141e-16	72.0349	pfam15629	Perm-CXXC	-	cl21423
Q#45 - >ZmDNG102	superfamily	223255	1408	1582	4.11991e-23	99.1791	cl43050	Nth superfamily	N	-
Q#46 - >ZmDNG105	superfamily	373977	887	983	2.83037e-42	149.438	cl21422	RRM_DME superfamily	-	-
Q#46 - >ZmDNG105	superfamily	223255	524	698	1.11026e-21	94.1715	cl43050	Nth superfamily	N	-
Q#47 - >ZmROS1	specific	373977	1666	1776	1.05305e-64	214.151	pfam15628	RRM_DME	-	cl21422
Q#47 - >ZmROS1	superfamily	223255	1265	1436	4.17347e-21	93.4011	cl43050	Nth superfamily	N	-
Q#48 - >ZmMDR1	specific	373977	848	949	1.39668e-71	231.485	pfam15628	RRM_DME	-	cl21422
Q#48 - >ZmMDR1	superfamily	223255	445	616	6.42321e-23	97.6383	cl43050	Nth superfamily	N	-
Q#48 - >ZmMDR1	superfamily	434822	814	844	1.44199e-08	51.2341	cl21423	Perm-CXXC superfamily	-	-
