# Supplementary material for: Genome-Wide Analysis of DNA Demethylases in Land Plants and Their Expression Pattern in Rice
Source: Plants (Basel). 2024 Jul 26;13(15):2068. doi: 10.3390/plants13152068 (PMC11314353; doi:10.3390/plants13152068)
Supplement: Supplementary file 1 [file plants-13-02068-s001.zip › Table.S3.xlsx]

## Sheet: Sheet1
Supplementary Table S3 The detailed description of all DNA demethylase genes.The gene synonyms of DNA demethylase in B. distachyon, M. acuminata, O. sativa, S. bicolor, S. italica, Z. mays, A. occidentale, A. thaliana, F. vesca, P. persica, S. lycopersicum, and V vinifera were named according to their orders of appearance on chromosomes, and the gene synonyms of rice DNA demethylase were named fr…
Number	Species	Gene family	Gene locus ID	Gene Synonyms	Named by	Chromosome position	Alternative name	Protein length (aa)	Molecular weight (kDa)	pI
1	A. occidentale	DMLbI	Anaoc.0010s1233	AoDML	This study	Chromosome 10: 13937932:13944156	——	1330	151.67	9.04
2	A. thaliana	DMLbI	AT4G34060	AtDML3	Choi et al., 2002	Chromosome 4: 16313849:16319426	——	1044	120.3	9.26
3	P. persica	DMLbI	Prupe.6G119100	PpDML	This study	Chromosome 6: 8782183:8791214	——	1581	178.32	8.93
4	F. vesca	DMLbI	FvH4_6g07060	FvDML3	This study	Chromosome 6: 4244012:4252995	——	1273	145.93	6.51
5	F. vesca	DMLbI	FvH4_5g29900	FvDML2	This study	Chromosome 5: 20769390:20781080	——	1118	128.54	9.04
6	S. lycopersicum	DMLbII	Solyc03g123440	SlDML3	Cao et al., 2014	Chromosome 3: 64744832:64755056	——	1538	174.09	7.77
7	S. bicolor	DMLbII	Sobic.001G188500	SbDML	This study	Chromosome 1: 16669311:16674786	——	980	112.29	8.51
8	O. sativa	DMLbII	LOC_Os02g29380	OsDML3a	RAP-DB	Chromosome 2: 17446354:17455159	——	1207	134.36	6.14
9	B. distachyon	DMLbII	Bradi3g43720	BdDML3	This study	Chromosome 3: 45060903:45076421	——	996	111.11	7.23
10	S. italica	DMLbII	Seita.1G164500	SiDML2	This study	Chromosome 1: 23686435:23696088	——	1060	118.04	7.84
11	Z. mays	DMLbII	Zm00001d016521	ZmDNG105	MaizeGDB	Chromosome 5: 166099075:166106989	ZmROS1c	984	109.93	7.46
12	S. bicolor	DMLbII	Sobic.006G224100	SbDML3	This study	Chromosome 6: 57019991:57029293	——	1040	116.27	8.1
13	A. thaliana	DMLa	AT3G10010	AtDML2	Choi et al., 2002	Chromosome 3: 3081814:3088195	——	1332	151.48	8.73
14	A. thaliana	DMLa	AT2G36490	AtROS1	Gong et al., 2002	Chromosome 2: 15307907:15314807	AtDML1	1393	156.55	7.13
15	S. lycopersicum	DMLa	Solyc10g083630	SlDML	Cao et al., 2014	Chromosome 10: 62566507:62577468	——	1824	201.98	5.94
16	S. lycopersicum	DMLa	Solyc09g009080	SlROS1L	Cao et al., 2014	Chromosome 9: 2449491:2459105	——	1810	201.62	6.27
17	V. vinifera	DMLa	VIT_208s0007g03920	VvDML	This study	Chromosome 8: 17914500:17924308	——	1942	216.65	6.51
18	P. persica	DMLa	Prupe.7G118000	PpDML2	This study	Chromosome 7: 14262270:14272741	——	1754	197.53	6.09
19	F. vesca	DMLa	FvH4_6g17860	FvDML4	This study	Chromosome 6: 11712574:11723216	——	1700	191.2	6.29
20	F. vesca	DMLa	FvH4_3g04410	FvDML	This study	Chromosome 3: 2526433:2539920	——	1685	189.82	6.19
21	A. thaliana	DME	AT5G04560	AtDME	Choi et al., 2002	Chromosome 5: 1309114:1318519	——	1987	221.15	7.61
22	V. vinifera	DME	VIT_206s0061g01270	VvDME	This study	Chromosome 6: 19096083:19101208	——	932	106.69	7.84
23	S. lycopersicum	DME	Solyc11g007580	SlDML2	Cao et al., 2014	Chromosome 11: 1849715:1859057	——	1869	209.58	7.97
24	V. vinifera	DME	VIT_213s0074g00450	VvDME2	This study	Chromosome 13: 8239518:8247734	——	1500	169.17	6.35
25	A. occidentale	DME	Anaoc.0016s1540	AoDML2	This study	Chromosome 16: 12112460:12125755	——	1969	219.78	7.55
26	F. vesca	DME	FvH4_2g10170	FvDME	This study	Chromosome 2: 9025757:9036069	——	1978	222.36	7.02
27	P. persica	DME	Prupe.7G005000	PpDME2	This study	Chromosome 7: 566959:578928	——	1993	223.63	7.19
28	P. persica	DME	Prupe.2G089400	PpDME	This study	Chromosome 2: 14125569:14136150	——	1803	201.57	8.53
29	M. acuminata	DMLcI	GSMUA_Achr3P22820	MaDML3	This study	Chromosome 3: 23660516:23680165	——	2222	247.65	6.96
30	S. italica	DMLcI	Seita.3G223900	SiDML4	This study	Chromosome 3: 18436415:18446215	——	1663	185.59	6.2
31	Z. mays	DMLcI	Zm00001d038302	ZmROS1	MaizeGDB	Chromosome 6: 153936350:153956382	ZmDNG103	1792	200.12	6.85
32	S. bicolor	DMLcI	Sobic.009G155900	SbDML5	This study	Chromosome 9: 51306648:51317509	——	1789	199.82	6.7
33	O. sativa	DMLcI	LOC_Os05g37410	OsDNG704	RAP-DB	Chromosome 5: 21886293:21896908	——	1829	204.33	6.53
34	O. sativa	DMLcI	LOC_Os05g37350	OsDNG701	RAP-DB	Chromosome 5: 21843770:21856444	——	1847	205.94	6.61
35	B. distachyon	DMLcI	Bradi4g16620	BdDML5	This study	Chromosome 4: 17468614:17483972	——	1744	193.03	6.45
36	B. distachyon	DMLcI	Bradi2g23797	BdDML	This study	Chromosome 2: 21543335:21553523	——	1785	197	6.78
37	M. acuminata	DMLcII	GSMUA_Achr10P15480	MaDML2	This study	Chromosome 10: 23397020:23406048	——	1154	130.88	6.03
38	M. acuminata	DMLcII	GSMUA_Achr10P11160	MaDML	This study	Chromosome 10: 20734329:20744695	——	1654	185.2	8.37
39	S. italica	DMLcII	Seita.2G152900	SiDML3	This study	Chromosome 2: 21419562:21433686	——	2033	224.88	6.37
40	O. sativa	DMLcII	LOC_Os01g11900	OsROS1	RAP-DB	Chromosome 1: 6444319:6456076	OsDNG702	1952	215.86	6.77
41	B. distachyon	DMLcII	Bradi4g08870	BdDML4	This study	Chromosome 4: 8014489:8029555	——	1974	218.08	6.54
42	Z. mays	DMLcII	Zm00001d053251	ZmMDR1	MaizeGDB	Chromosome 4: 222300072:222320233	——	966	107.78	5.5
43	O. sativa	DMLcII	LOC_Os02g29230	OsDNG703	RAP-DB	Chromosome 2: 17354840:17362939	——	1636	182.58	6.53
44	B. distachyon	DMLcII	Bradi3g43692	BdDML2	This study	Chromosome 3: 45017368:45034846	——	1946	217.61	6.77
45	S. italica	DMLcII	Seita.1G164200	SiDML	This study	Chromosome 1: 23626765:23642514	——	1954	216.94	6.45
46	S. bicolor	DMLcII	Sobic.008G085300	SbDML4	This study	Chromosome 8: 16682997:16695821	——	1878	208.32	6.25
47	Z. mays	DMLcII	Zm00001d016516	ZmDNG102	MaizeGDB	Chromosome 5: 165762152:165792842	ZmROS1d	1781	197.44	5.93
48	S. bicolor	DMLcII	Sobic.004G149800	SbDML2	This study	Chromosome 4: 47076333:47092304	——	1914	211.88	6.4
